# Supplementary material for: Dissecting the molecular mechanisms of T cell infiltration in psoriatic lesions via cell-cell communication and regulatory network analysis
Source: Open Life Sci. 2025 Dec 31;20(1):20251231. doi: 10.1515/biol-2025-1231 (PMC13011611; doi:10.1515/biol-2025-1231)
Supplement: Supplementary file 1 — Supplementary Material [file j_biol-2025-1231_suppl_001.zip]

Archive with 1 entries (1 files):
- j_biol-2025-1231_suppl_001.tif
